# Supplementary material for: Specific roles for dendritic cell subsets during initiation and progression of psoriasis
Source: EMBO Mol Med. 2014 Sep 12;6(10):1312–27. doi: 10.15252/emmm.201404114 (PMC4287934; doi:10.15252/emmm.201404114)
Supplement: Supplementary file 2 [file emmm0006-1312-sd2.xlsx]

## Sheet: Tabelle1
Supplementary Table S3: P values for figures
Figure	panel			groups tested	P
1	B	left		L/NL	P<0.0001
1	B	left		L/HC	P<0.0001
1	B	right		L/NL	0.0067
1	B	right		L/HC	0.0143
1	C			L/NL	0.0567
1	C			L/HC	0.0244
1	E			L/NL	0.0002
1	E			L/HC	0.0037
2	A		Epidermis	f/f /d7 DKO*	0.0288
2	A		Epidermis	f/f /d14 DKO*	0.0002
2	A		Epidermis	d7 DKO*/ d14 DKO*	0.0141
2	A		Dermis	f/f /d7 DKO*	0.0008
2	A		Dermis	f/f /d14 DKO*	0.0029
2	B	far left	Epidermis	f/f /d14 DKO*	0.0007
2	B	far left	Dermis	f/f /d7 DKO*	0.0005
2	B	middle left	Epidermis	f/f /d7 DKO*	0.0025
2	B	middle left	Dermis	f/f /d7 DKO*	0.0052
2	B	middle right	Epidermis	f/f /d7 DKO*	0.0009
2	B	middle right	Epidermis	f/f /d14 DKO*	0.0086
2	B	far right	Epidermis	f/f /d14 DKO*	0.0378
2	B	far right	Dermis	f/f /d7 DKO*	0.0374
2	B	far right	Dermis	f/f /d14 DKO*	0.0133
2	D		Epidermis	f/f /d14 DKO*	0.0006
2	D		Epidermis	d7 DKO*/ d14 DKO*	0.0183
2	D		Dermis	f/f /d14 DKO*	0.0001
2	D		Dermis	d7 DKO*/ d14 DKO*	0.0017
2	E			f/f /d14 DKO*	0.0156
2	H			f/f /d14 DKO*	0.0112
2	H			d7 DKO*/ d14 DKO*	0.0059
2	I		Epidermis	f/f /d7 DKO*	0.0032
2	I		Epidermis	d7 DKO*/ d14 DKO*	0.011
2	I		Dermis	f/f /d7 DKO*	P<0.0001
2	I		Dermis	f/f /d14 DKO*	0.0019
2	J			f/f /d7 DKO*	0.0124
2	J			f/f /d14 DKO*	0.0036
2	K			f/f /d7 DKO*	0.0019
2	K			f/f /d14 DKO*	P<0.0001
2	K			d7 DKO*/ d14 DKO*	0.0322
3	B				0.0315
3	E			f/f / f/f BDCA2-DTR	0.0231
3	E			f/f / DKO*	P<0.0001
3	E			DKO* / DKO* BDCA2-DTR	P<0.0001
3	F			f/f / DKO*	P<0.0001
4	B			d14 / d21 [DKO* LanDTR]	P<0.0001
4	E			f/f / DKO*	P<0.0001
4	E			DKO* / DKO* LanDTR	0.002
4	F			f/f / DKO*	P<0.0001
4	F			DKO* / DKO* LanDTR	0.001
4	G			f/f / f/f LanDTR	0.0078
4	G			f/f / DKO*	0.0078
4	G			DKO* / DKO* LanDTR	0.0137
4	H			f/f / DKO*	0.0078
4	H			DKO* / DKO* LanDTR	0.001
5	B			f/f [B6] / f/f LanDTR [B6]	0.0021
5	B			f/f [B6] / DKO* [B6]	0.004
5	B			DKO* [B6] / DKO* LanDTR [B6]	0.0008
5	B			DKO* LanDTR [B6] / DKO* LanDTR [LanDTR]	0.005
5	B			f/f [LanDTR] / DKO* [LanDTR]	0.0142
5	B			DKO* LanDTR [B6] / DKO* LanDTR [LanDTR]	P<0.0001
5	C			f/f [B6] / DKO* [B6]	0.0003
5	C			DKO* [B6] / DKO* LanDTR [B6]	0.0183
5	C			DKO* LanDTR [B6] / DKO* LanDTR [LanDTR]	0.0001
6	D				0.0047
6	F				0.024
6	H				0.0023
7	A				0.0095
7	B	left			0.0073
7	B	right			0.0027
7	C			f/f / DKO*	0.005
7	C			DKO* /DKO* LanDTR	0.0469
7	D			f/f / DKO*	0.0109
7	D			DKO* /DKO* BDCA2-DTR	0.0435
7	E			f/f / DKO*	0.0201
7	F			f/f / DKO*	0.0046
7	F			DKO* /DKO* BDCA2-DTR	0.048
7	H			d28 mouse IgG1/ d28 aIL23R	0.0348
7	H			d14 aIL23R/ d28 aIL23R	0.0039
7	K			f/f / DKO*	0.0205
7	L			DKO* mouse IgG /DKO* aIL23R	0.0156
Supplementary figures
S1	G			f/f /d7 DKO*	0.0189
S1	G			f/f /d14 DKO*	P<0.0001
S1	L	LN	CD40		0.0342
S1	L	Epidermis	CD80		0.006
S1	L	LN	CD80		0.0027
S1	L	Epidermis	CD86		0.0001
S1	L	Epidermis	DEC-205		0.0013
S1	L	LN	DEC-205		0.0287
S1	L	Epidermis	MHC-II		0.0184
S1	L	LN	MHC-II		0.0238
S2	B			f/f / f/f BDCA2-DTR	0.0044
S2	B			DKO* / DKO* BDCA2-DTR	P<0.0001
S2	D			f/f / DKO*	0.0122
S2	D			DKO* / DKO* BDCA2-DTR	0.0378
S2	I			f/f / DKO*	P<0.0001
S2	J			f/f / DKO*	0.0001
S2	M	left		CO / IMI PBS	0.0057
S2	M	right		CO / IMI PBS	0.0258
S3	B			f/f / f/f LanDTR	0.0078
S3	B			DKO* / DKO* LanDTR	0.001
S3	D			f/f / DKO*	0.0003
S3	D			DKO* / DKO* LanDTR	0.0046
S3	I			f/f / DKO*	P<0.0001
S3	J			f/f / DKO*	P<0.0001
S3	L			f/f / DKO*	0.002
S3	L			DKO* / DKO* LanDTR	0.0327
S3	M			f/f / DKO*	0.0078
S3	N		TCRβ+ CD4+	f/f / DKO*	0.0274
S3	N		TCRβ+ CD8+	f/f / DKO*	0.0041
S3	O			f/f / DKO*	0.0009
S4	C	left		CO / IMI PBS	0.0057
S4	C	right		CO / IMI PBS	0.0093
S4	F			CO / IMI PBS	0.0159
S4	I	left		CO / IMI PBS	0.0167
S4	I	right		CO / IMI PBS	0.0167
S5	F			f/f / DKO*	0.0003
S5	H			f/f / DKO*	0.0145
S5	I	left		f/f / DKO*	0.002
S5	I	right		f/f / DKO*	0.0391
S5	L			f/f / DKO*	0.023
S5	M			f/f / DKO*	0.0417
