# Supplementary material for: Specific roles for dendritic cell subsets during initiation and progression of psoriasis
Source: EMBO Mol Med. 2014 Sep 12;6(10):1312–27. doi: 10.15252/emmm.201404114 (PMC4287934; doi:10.15252/emmm.201404114)
Supplement: Supplementary file 3 [file emmm0006-1312-sd3.xlsx]

## Sheet: Suppl. 1G
Statistical source data for figures		ff	DKO* d7	DKO* d14
Panel name	n1	0.008	0.028	0.575
Supplementary figure 1G		0.006	0.06	0.396
		0.011	0.088	0.006
	n2	0.013	0.034	0.74
		0.017	1.02	1.7
				0.932
	n3	0.028	0.391	1.64
		0.03	0.202	1.52
		0.003		0.392
		0.015		1.12

## Sheet: Suppl. 1K
Statistical source data for figures		ff	DKO* d7	DKO* d14
Panel name	n1	2745.18	2196.14	1281.08
Supplementary Figure 1K		7411.98	7320.47	366.024
		9516.61	22876.5
	n2	915.059	732.047	0
		1464.09	0	1647.11
		1281.08		915.059

## Sheet: Suppl. 1L
Statistical source data for figures		Epidermis			Lymph node
Panel name	CD40	f/f	DKO*		f/f	DKO*
Supplementary Figure 1K		7.07	8.44		119	159
		5.08	22.4		143	167
		6.66	7.14		93	187
	CD80	48.9	112		35.8	72.9
		37.8	103		39.3	83.3
		28.8	79.7		46.2	92.3
	CD86	16.1	68.7		173.05	309.05
		21	79.7
		14.6	76.4
	CD205	90.2	198		193	519
		81.9	306		210	366
		66.2	223		11.8	511
	MHC-II	249	112		642	298
		256	168		760	494
		195	117		601	232

## Sheet: Suppl. 2B
Statistical source data for figures		f/f	f/f BDCA2-DTR	DKO*	DKO* BDCA2-DTR
Panel name
Supplementary Figure 2B	n1	1534000	218500	960000	93800
		1473900		1399100	244800
		1592000		884800	103200
	n2	677600	70200	891000	113460
		183700	58480	597720	69000
			15300	618000	78840
				635800
				663300
	n3	677600	70200	597720	113460
		183700	58480	618000	69000
			15300	635800	78840
				663300
		mean	430650	47993.3	628705	87100
		sem	246950	4784.67	7170.06	18150.7

## Sheet: Suppl. 2D
Statistical source data for figures		f/f	f/f BDCA2-DTR	DKO*	DKO* BDCA2-DTR
Panel name
Supplementary Figure 2D	n1	0.008	0.007	0.015	0.01
			0.004	0.017	0.012
				0.031
	n2	0	0	0.027	0.002
		0		0.013	0.005
		0		0.009	0.004
				0.007
	n3	0.009	0.09	0.357	0.097
		0.001	0.086	0.119	0.132
			0.006	0.375	0.169
				0.14

## Sheet: Suppl. 2F
Statistical source data for figures		DKO*		DKO* BDCA2-DTR
Panel name	n1	d14	d21	d14	d21
Supplementary Figure 2F		1.5	3	1.5	2
				2.5	3.5
				7	9.5
				4	9.5
				1	1.5
	n2	2.5	2	2.5	2
		2.5	2.5	8.5	8
		4	2.5	2	1
	n3	4	3.5	2	3
		9	9.5	2.5	2
		4.5	3	6.5	5.5
		8.5	5.5	14.5	12.5
		4.5	5	1.5	1.5

## Sheet: Suppl. 2I
Statistical source data for figures		ff	ff BDCA2-DTR	DKO*	DKO* BDCA2-DTR
Panel name
Supplementary Figure 2I	n1			17.1	71.72
				17.7	56.4
				13.5	60
				25.92	106.8
				24
				16.2	106.8
				23.8	37.2
					31.6
					37.8
					65
					288.8
					273
					73.8
					351
					31.8
					144.8
					30.6
					362.4
					119.4
					41.4
					39.6
					71.1
					195
					668.8
					574.8
					621.6
					816
					58.2
	n2	21.4	17.8	65.6	32.25
		19.4	15.6	55.2	18
		15	12.9	54.6	21
		11.4	14.4	65	34
		8.76	12	93	39
		13.5		69
					157.2
		12.96	11.72	129.6	73.8
		11.58	13.62	74.6	68
		16.16	19.62	17.16	52.2
		11.16	15.18	77.4	37.8
		11.04	14.4	222.9	54.96
			31.62	421.2	70.6
		15.84
		12.66	17.2	19.8	348.66
		13.32	16	21.6	622.8
		11.52	16.5	23.52	534.06
			13.02	29.46	501.64
			16.68	190	123.3
				35.7	376.8
				34.2	259.2
	n3			39.6	148.8
				28.8	48.6
				123	23.58
				1318.24	33.84
					30.66
				207	62.84
				138.28
				273.9	18.36
				541.04	96.28
				361.68	33.64
				283.76	48.06
				76.28	31.38
				152.04	57.6
				88.4	323.04
				106.4	243.72
				50	99.2
				84.6	60.06
				50.52	82.2
					52.74
				291.72	205.04
				255.6	464.1
				254.7	397.62
				154.35	523.56
					630
					948.66
					1073.76
				70.4	51.04
				130.2	27
				135.52	25.36
				54	33.08
				63.6	38.7
				15.66

## Sheet: Suppl. 2J
Statistical source data for figures		ff	ff BDCA2-DTR	DKO*	DKO* BDCA2-DTR
Panel name
Supplementary Figure 2J	n1			76.8	56.4
				123.9	108.6
				143.7	146.4
				210.06	123.6
				117
				144.9	36
				77.4	72.2
					99
					120
					147.2
					209.2
					102.6
					52.8
					70.32
					65.4
					54.04
					45
					215.4
					481.72
					114
					417.6
					254.4
					105.6
	n2	146.2	133.6	80.2	88.65
		108.4	129.8	135	242.7
		161.8	121.8	103.2	205.4
		70.56	114	159.2	167.8
		124.5	52.04	111.9	160.5
		78.6		205.74
			32.52		268.2
		95.7	46.44	403.2	168.6
		85.38	90.18	240	190.2
		70.8	76.38	157.2	146.8
		71.1	78.18	261.3	105
		56.64	106.38	186.3	121.2
				157.2	113.8
		85.98	80.2
		111.6	103	130.4	301.8
		76.4	111.9	291	244.2
		32.7	62.64	199.2	117.6
			41.88	197.4	61.8
				141.6	111.3
				86.4
				83.4	150
					490.8
					248.46
					350.44
					159.3
					98.1
					144.84
	n3			96.06	255
				213.6	157.88
				174.6	198
				161.04	85.95
					123.42
				138.6	119.2
				77.84
				112.8	63.6
				131.84	58.2
				134.1	107.44
				158.44	43.32
				134.4	108
				74.7	118.8
				243.6	161.1
				178.4	149.6
				176.4	109.72
				127.8	112.8
				96.36	115.2
					64.68
				227.7
				197.1	342.96
				187.2	117
				269.61	151.14
					138.54
				139.64	291.6
				124.8	138.66
				131.96	120.9
				114.42
				148.8	100.2
				63.6	73.8
					85.24
					87
					100.86

## Sheet: Suppl. 2M
Statistical source data for figures	Epidermal thickness				Dermal thickness
Panel name	CO	IMI + PBS	IMI + DT		CO	IMI + PBS	IMI + DT
Supplementary Figure 2M	10.501	46.897	54.08		63.7636	182.359	105.829
	11.095	59.0749	33.625		82.032	120.548	95.557
	11.619	35.907	27.148		45.196	123.932	110.728

## Sheet: Suppl. 3B
Statistical source data for figures		ff	ff LanDTR	DKO*	DKO* LanDTR
Panel name	n1	2.01474	0.002156	1.78653	0.693861
Supplementary Figure 3B		1.82		1.97516	0.730116
	n2	0.856158	0.00288	0.767907	0.11547
		1.24024	0.005616	0.76674	0.127962
			0.002805	0.873032	0.032004
			0
	n3	2.42	0.12	2.47	0.15
		1.63	0.05	2.85	0.1
			0.1	2.36	0.01
					0.3
	n4	2.32	0.15	3.47	0.37
		2.2	0.12	3.79	0.34
		0.87	0.03	2.41	0.7
			0.03	1.75

[truncated: 26 more sheets: Suppl. 3D, Suppl. 3F, Suppl. 3I, Suppl. 3J, Suppl. 3L, Suppl. 3M, Suppl. 3N, Suppl. 3O, Suppl. 3P, Suppl. 4C left, Suppl. 4C right, Suppl. 4F, Suppl. 4I left, Suppl. 4I right, Suppl. 5C, Suppl. 5E, Suppl. 5F, Suppl. 5G, Suppl. 5H left, Suppl. 5H right …]
