# Supplementary material for: Specific roles for dendritic cell subsets during initiation and progression of psoriasis
Source: EMBO Mol Med. 2014 Sep 12;6(10):1312–27. doi: 10.15252/emmm.201404114 (PMC4287934; doi:10.15252/emmm.201404114)
Supplement: Supplementary file 5 [file emmm0006-1312-sd5.xlsx]

## Sheet: 1B left
Statistical source data for figures	L	NL	HC
Panel name	61.1765	305	278.049
Figure 1B left	29.7578	258.929	400
	23.2954	274	347.5
	72.5118	389.362	222.222
	63.5135	213.793	303.226
	33.1754	263.333	357.747
	30.2174
	18.144

## Sheet: 1B right
Statistical source data for figures	L	NL	HC
Panel name	19.5	29.0476	25
Figure 1B right	8.95833	25.13	37.6068
	4.92197	20.7262	21.4838
	25.4153	34.6591	17.094
	18.8	22.963	33.2156
	18.2529	28.9024	28.5393
	20.4112
	13.8332

## Sheet: 1C
Statistical source data for figures	L	NL	HC
Panel name	3.25	0.476191	2.63158
Figure 1B right	7.5	4.85269	0
	8.52341	0.453858	0.463678
	14.4518	1.70454	1.88034
	15.6	2.40741	0.353357
	2.73794	2.56098	1.23595
	2.79001
	1.37276
