# Supplementary material for: Specific roles for dendritic cell subsets during initiation and progression of psoriasis
Source: EMBO Mol Med. 2014 Sep 12;6(10):1312–27. doi: 10.15252/emmm.201404114 (PMC4287934; doi:10.15252/emmm.201404114)
Supplement: Supplementary file 6 [file emmm0006-1312-sd6.xlsx]

## Sheet: 2A
Statistical source data for figures		Epidermis			Dermis
Panel name		ff	DKO* d7	DKO* d14	ff	DKO* d7	DKO* d14
Figure 2A
	n1	0.702	1.94	3.32	0.202	0.732	1.76
		1.2	1.54	2.63	0.42	1.19	2.21
		0.533	1.33	2.24	0.176	0.976	0.648
		0.703		2.71	0.23		1.69
		1.34			0.293
	n2	1.31	3.19	1.98	0.784	3.89	3.78
		2.12	2.89	4.16	1.01	3.96	2.51
		1.27		2.24	0.689	4.56	3.97
		1.07			0.199
		1.38			0.212
					0.615
					0.379
	n3	1.5	2.19	3.01	1.54	2.75	7.89
		1.1	3.17	3.51	1.11	1.79	4.88
		1.66		3.68	1.55		2.89

## Sheet: 2B far left
Statistical source data for figures	Epidermis				Dermis
Panel name	ff	DKO* d7	DKO* d14		ff	DKO* d7	DKO* d14
Figure 2B far left	0	0.003	0.032		0.243	1.13	0.32
MHC-IIlo moDCs	0	0.001	0.057		0.341	0.98	0.814
	0	0.002	0.045		0.495	0.973	1.2
	0				0.161

## Sheet: 2B middle left
Statistical source data for figures	Epidermis				Dermis
Panel name	ff	DKO* d7	DKO* d14		ff	DKO* d7	DKO* d14
Figure 2B middle left	0	0.001	0.014		0.245	0.671	0.291
MHC-II+ moDCs	0	0	0.022		0.159	0.582	0.984
	0	0	0.011		0.149	0.402	0.341
	0				0.256

## Sheet: 2B middle right
Statistical source data for figures	Epidermis				Dermis
Panel name	ff	DKO* d7	DKO* d14		ff	DKO* d7	DKO* d14
Figure 2B middle left	0	0.029	0.09		0.463	0.364	0.446
MHC-II+ macrophages	0	0.003	0.148		0.239	0.474	0.732
	0	0.003	0.094		0.256	0.324	0.479
	0				0.453

## Sheet: 2B far right
Statistical source data for figures	Epidermis				Dermis
Panel name	ff	DKO* d7	DKO* d14		ff	DKO* d7	DKO* d14
Figure 2B middle left	0	0.002	0.107		0.693	3.88	1.14
CD11b+ DCs	0	0	0.066		0.463	1.57	2.24
	0	0.001	0.015		0.618	1.79	1.73
	0				0.833

## Sheet: 2C
Statistical source data for figures		ff	DKO* d7	DKO* d14
Panel name	n1	6300	23600	119000
Figure 2C		26500	4580	21200
		3550		10500
	n2	21700	46000	32000
		17000	42800	16200
		19200	51600
		26197.5

## Sheet: 2D
Statistical source data for figures		Epidermis				Dermis
Panel name		ff	DKO* d7	DKO* d14		ff	DKO* d7	DKO* d14
Figure 2D
	n1	0.001	0.04	0.181		0.015	0.013	0.147
		0.001	0.01	0.061		0.004	0.016	0.154
		0	0.002			0.019	0.002	0.16
	n2	0.001	0.001	0.149		0.004	0.026	0.34
		0.003	0.096	0.374		0.001	0.001	0.543
		0.006		0.185
		0.001
		0.013
	n3					0.006	0.283	0.46
						0.007	0.032	0.446
						0.015	0.018

## Sheet: 2E
Statistical source data for figures		ff	DKO* d7	DKO* d14
Panel name
Figure 2E	n1	93940	130060	74910
		53550	179820	82650
		38880		64400
		20580		24700
		13035		66640
		36260
	n2	4560	88540	151340
		31560	4000	201810
		4320	4800
			18480

## Sheet: 2H
Statistical source data for figures		ff	DKO* d7	DKO* d14
Panel name
Figure 2H	n1	101022	158854	174959
		169103	128291	33450.9
		157573	197836	51609.3
	n2	114931	159952	4575.3
		95532.2	30380	120605
				6405.41
	n3	99154.7	105728	39155.3
		122524	195851	5248.8
	n4	115114	100474	47034
		98643.4	216686	111637

## Sheet: 2I
Statistical source data for figures		Epidermis				Dermis
Panel name		ff	DKO* d7	DKO* d14		ff	DKO* d7	DKO* d14
Figure 2I
	n1	1.02	2.73	2.15		0.324	0.716	0.438
		1.64	3.65	2.52		0.858	0.44	0.533
		1.86	3.36	0.844		0.342		0.706
		1.33				0.207
						0.311
	n2	1.4	3.19	1.1		0.648	1.06	1.15
		1.08	1.66	1.75		0.548	0.669	1.47
				1.12		0.547	1.13	0.882
				1.65		0.22
						0.245
						0.295
						0.727
						0.433
	n3	0.977	1.57	0.926		0.241	0.799	0.724
			1.41	1.88		0.419	1.18	0.413
				1.47		0.386	1.17	0.842
						0.447
						0.412
						0.451
						0.626
						0.573
	n4	1.1	1.5	1.07
		1.91	1.64	0.731
		1.18	1.8	0.494
		1.58
		1.42
	n5	2.02	2.17	2.17
		1.85	2.21	1.95
		1.75	1.69	2.11

[truncated: 3 more sheets: 2J, 2K, 2M]
