# Supplementary material for: Specific roles for dendritic cell subsets during initiation and progression of psoriasis
Source: EMBO Mol Med. 2014 Sep 12;6(10):1312–27. doi: 10.15252/emmm.201404114 (PMC4287934; doi:10.15252/emmm.201404114)
Supplement: Supplementary file 7 [file emmm0006-1312-sd7.xlsx]

## Sheet: 3B
Statistical source data for figures		DKO*	DKO* BDCA2-DTR
Panel name
Figure 3B	n1	11	11.5
		6.5	1.5
		15.5	6.5
	n2	5	1
		4.5	2.5
			1.5
	n3	4.5	2.5
		4	4.5
		6	1
			0.5
	n4	2	8
		9	3
		5.5	0.5
		6

## Sheet: 3E
Statistical source data for figures		f/f	f/f BDCA2-DTR	DKO*	DKO* BDCA2-DTR
Panel name
Figure 3E	n1	12	16.8	145.2	296.8
		15.2	16.6	179	255.6
		14.4	12.3	269.1	447.3
		12.9	13.2	625.5	349.218
			19.5	161.4	269.4
			27.3	255.6	258
			31.8	257.4	126.6
			25.5	117.9	70.8
				535.2
				583.2
				503.1
				485.1
	n2	20.8	25.2	107.8	16.8
		20.76	28.6	132.6	21.6
		20.7	18.6	24.6	25.2
		14.4	24.3	38.2	36
		20.4	15.4	111.6	39
		16.84	20.2	98	33.2
		13.32	20.7	43.8	35.1
		14.7	19.2	43.8	69
		20	21		36.4
		16.36	17.1		28.8
		15.36	19.44		39.6
		26.94	18.42		22.8
	n3	15	29.6	222	137.4
		18.9	21	80.4	28.8
		26.1	17.2	183.6	54
		12.3	17.4	192	85.2
		11.1		663.2	39.6
		21.6		85	54
		16.2		73.2	40.4
		16.2		67.8	34.2
		22.8		90.6	20.8
		19.8		116.4	81.6
					72
		12		81
		11.4		242.1	70.8
		9		415.8	65.2
		18		191.4	15
		10.8		270	19.8
					26.4
	n4	11.72	13.8	86.8	792
		13.5	15.6	268.4	133.2
		11.46	8.4	449.2	70.8
		12.78	13.8	105.06	601.6
		9.18		346.2	85.32
		14.4	10.4	83.46
			21.6		117.24
		12.6	18	79.8	74.8
		13.2	10	337.2	76.44
		10.4		484.86	51
		7.2	9	18.6	16.8
			10.4	147.66
					11.46
				113.24	21.78
				186	16.8
				249.6	34.68
				186.4
				302.84
				209.24	792
				247.2	133.2
				155.32	70.8
				150.06	601.6
				32.04	85.32

## Sheet: 3F
Statistical source data for figures		f/f	f/f BDCA2-DTR	DKO*	DKO* BDCA2-DTR
Panel name
Figure 3F	n1	24.216	98.8	160	95.408
		29.608	70.364	198.6	124.644
		34.818	36.6	188.1	178.8
		27	27.6	86.4	192
			45.912	156	143.2
			48.612	189.232	105.004
			85.224	268.2	101.452
			93.9	240.306	122.44
				207.6
				225.6
				109.338
				123.9
	n2	93.96	54	158.4	103.8
		86.72	128.4	101.4	110
		45.9	119.7	91.5	127.8
		36	207.9	85.8	106.5
		78.4	39.8	108	115.2
		50.4	129	158	94.2
		110.1	80.4	116.2	177.6
		93	76.5	112.2	119.4
		34.6	106.2		137.6
		51.96	142.2		169.4
		52.8	142.44		164.1
		64.2	152.82		284.4
	n3	89.4	102.4	166.8	120
		183.3	96	207.6	98.4
		144.6	82.8	301.8	476.1
		71.1	57.6	292.8	696
		33.9		143.2	155.7
		73.8		95.6	201.6
		73.2		169.2	192.8
		298.8		133.8	193.2
		120		219.6	66.4
		81		232.8	115.8
					87
		41.4		108
		74.4		176.4	101.4
		106.2		132.3	156
		109.2		228.6	88.5
		81.6		206.1	62.4
					75.6
	n4	190.04	135.6	316.8	218.4
		206.4	93	226.4	136.8
		154.2	62.4	223.6	118.04
		174	88.8	239.4	79.8
		99.6		246	133.6
		50.4	39.6	127.2
			106.8		40.8
		65.4	126	103.2	69.66
		65.22	56	173.64	118.8
		43.2		160.86	146.44
		34.8	19.2	53.46
			26.8	123
				90.8
				227.6
				146.2
				160
				162.4
				234
				392.8
				109.2
				109.32
				98.4
