# Supplementary material for: Specific roles for dendritic cell subsets during initiation and progression of psoriasis
Source: EMBO Mol Med. 2014 Sep 12;6(10):1312–27. doi: 10.15252/emmm.201404114 (PMC4287934; doi:10.15252/emmm.201404114)
Supplement: Supplementary file 8 [file emmm0006-1312-sd8.xlsx]

## Sheet: 4B
Statistical source data for figures		DKO*	DKO*	DKO* Langerin-DTR	DKO* Langerin-DTR
Panel name		d14	d21	d14	d21
Figure 4B
	n1	7	3	5	5
		8	2.5	5	9
	n2	4	3	3	7
		7	5
	n3	5	4.5	3	5
		5	4
	n4	5	7	10	16
		13	11	9	19
		16	21	8	17
		1	1	6	10.4
		4.5	3.5	5	10
		2	3.5	1	2
		5	5.5	3	3.5
				8	17
	n5	4	3	4	4
		4	4.5	6	11
		6	4	3.5	7
				6	14
				3	16
	n6	2	9.5	2	3
		4	5	4	7
		4	6	3	6
		4	2	3	10
		12	11
		6	10.5
		4	5
	n7	4.5	4	10	17
		5	3	5	8
		4.5	6	1.5	2
		4	4.5	1.5	8
		3.5	3.5	5	12
		3	4.5	3.5	9.5
		4	5.5	4	3.5
		2.5	2.5
	n8	4	2.5	5.5	8
		4	11	3	3
		2	4
		1.5	1
	n9	4	1.5	8	10
		6	5.5	6	5
		4	5.5	3	5
		7	10	7	8
				4	5.5
				3.5	4.5
	n10	8.5	11	2	3
		2.5	4.5	6	9
				3.5	9

## Sheet: 4E
Statistical source data for figures		f/f	f/f Langerin-DTR	DKO*	DKO* Langerin-DTR
Panel name
Figure 4E	n1	11.616		53.176	165.664
		9		62.576	188.932
				57.612	81.576
		10.56
		8.8			513.292
		12.009			568.704
					139.671
	n2	17.704	17.652	75.304	489.112
		20.324	14.692	67.32	623.408
		14.274	20.916	123.78	335.067
		17.216	15.476	138.28	134.208
		24.136	13.036	179.028	67.468
		16.44	14.148	151.776	106.296
			9.624	252.992	1016.46
			7.212	336.98	828.304
			9.699	516.228	1108.94
			14.104	61.684	1010.83
			17.06	25.1	1118.45
			13.368	18.678	1004.28
			12	90.172	620.42
			10.616	42.884	167.84
			14.454	57.609	430.407
			16.884	82.492	175.74
			11.12	103.152	109.912
			13.344	97.527	383.73
				238.444	75.268
				378.268	322.156
				234.39	725.895
	n3	13.032	9.18	41.924	26.008
		13.48	7.644	31.404	29.392
		15.264	6.957	26.994	54.102
			12.088	23.068	200.94
			11.504	15.692	166.276
			9.9	23.169	418.764
			11.844	105.696	140.988
			10.144	93.664	65.4
			9.936	36.453	72.069
					60.4
					29.2
					18.36
					930.648
					130.788
					322.2
	n4	12.496	14	32.132	24.892
		14.82	12	39.236	35.48
		12.183	13.26	42.801	31.2
		14.76	13.496	98.78	195.2
		15.6	12.6	86.74	214.392
			8.6	123.561	388.059
		8.2
		7.4		234.84	287.768
		9		165	263.412
				177.216	53.565
				1221.6
				515.588
				157.227
	n5	8.268		14.4	86.764
		8.536		22.448	77.828
		10.722		47.694	52.188
				331.352	423.2
				360.372	93.528
				297.78	649.877

## Sheet: 4F
Statistical source data for figures		f/f	f/f Langerin-DTR	DKO*	DKO* Langerin-DTR
Panel name
Figure 4F	n1	36.66		76.592	162.564
		52.8		124.828	225.136
				101.084	148.544
		40.56
		66.24			113.184
		56.288			273.672
					241.92
	n2	84.768	62.408	70.868	94.028
		86.716	71.444	66.416	152.536
		78.696	65.888	92.996	87.196
		70.336
		64.916	69.048	82.404	54.964
		63.272	76.992	118.232	82.972
			67.596	122.752	45.284
			84.016	46.892	148.028
			70.152	63.808	158.492
			89.58	56.932	248.836
			69.164	72.384	178.732
			81.528	91.328	71.052
			64.42	93.256	242.02
			79.248	92.552	96.468
			59.388	40.888	163.604
			77.732	29.784	107.416
			99.824	112.988	86.732
			69.732	176.664	90.02
			55.7	117.812	118.232
				115.784	120.136
				174.092	142.044
				87.764	147.804
	n3	58.176	48.316	63.672	84.424
		40.028	35.572	61.472	85.372
		54.528	48.16	43.864	92.168
			49.736	65.348	73.976
			29.62	47.204	48.416
			32.696	57.132	85.128
			32.452	59.104	77.168
			39.856	51.348	87.66
			36.084	50.184	155.744
			95.6		64
			111.6		72.4
			69.2		78.8
			67.48		112.448
			68.8		163.752
			35.2		205.6
	n4	45.224		56.108	103.848
		39.376		70.364	81.848
		58.224		85.272	71.6
		68.4		86.428	126.8
		42		86.288	149.736
				136.732	257.04
		42.6
		41.2		132.156	81.56
		39.6		102.8	130.384
				82.42	89.232
				120
				102.4
				98.028
	n5	42.4		44.352	162.516
		45.872		56.624	181.408
		46.668		100.408	209.128
				106.228	42.408
				182.204	73.848
				126.467	76.4

## Sheet: 4G
Statistical source data for figures		f/f	f/f Langerin-DTR	DKO*	DKO* Langerin-DTR
Panel name	n1	3.61	0.98	10.54	26.79
Figure 4G				13.51	47.72
	n2	1.86	0.72	50.19	76.98
		1.85	0.48	29.49	71.09
			0.85	35.78	35.56
			1.22
	n3	3.65	1.09	7.08	22.57
		2.95	1.98	12.28	17.85
			0.7	9.02	37.97
	n4	3.42	1.26	9.78	8.16
		3.31	1.18	10.38	10.26
		1.36	0.48	8.05	7.23
			0.61	4.54

## Sheet: 4H
Statistical source data for figures		f/f	f/f Langerin-DTR	DKO*	DKO* Langerin-DTR
Panel name
Figure 4H	n1	0.0490764	0.0436747	3.01456	14.5739
				6.26069	37.485
	n2	0.109462	0.146636	43.1733	71.2854
		0.00946153	0.0644172	24.1905	66.7007
			0.0376606	32.1808	32.4777
			0.0266924
	n3	0.23	0.23	2.92	15.83
		0.05	0.05	4.67	12.69
			0.05	5.33	23.27
	n4	0.1	0.19	2.91	3.88
		0.16	0.3	2.62	7.32
		0.04	0.05	2.69	3.76
			0.03	0.64
