# Supplementary material for: Specific roles for dendritic cell subsets during initiation and progression of psoriasis
Source: EMBO Mol Med. 2014 Sep 12;6(10):1312–27. doi: 10.15252/emmm.201404114 (PMC4287934; doi:10.15252/emmm.201404114)
Supplement: Supplementary file 9 [file emmm0006-1312-sd9.xlsx]

## Sheet: 5B
Statistical source data for figures
Panel name		jun/junBff (B6)	jun/junB ff LanDTR (B6)	DKO* (B6)	DKO* LanDTR (B6)	jun/junB ff (LanDTR)	jun/junB ff LanDTR (LanDTR)	DKO* (LanDTR)	DKO* LanDTR (LanDTR)
Figure 5B	n1	1.65	0.03	5.17	1.91	0.66	0.02	2.97	0.27
			0.02	4.06	0.67	1.38	0	2.14	0.13
			0.01	3.51	0.6		0	1.8	0.05
				4.29	0.51
	n2	1.07	0.15	3.46	2.9	1.42	0.09	2.02	0.14
		1.62			1.75	0.75		1.79	0.17
								1.96	0.06
								1.79
	n3	3.13		2.7				2.87	0.08
		2.32						4.45

## Sheet: 5C
Statistical source data for figures
Panel name		jun/junBff (B6)	jun/junB ff LanDTR (B6)	DKO* (B6)	DKO* LanDTR (B6)	jun/junB ff (LanDTR)	jun/junB ff LanDTR (LanDTR)	DKO* (LanDTR)	DKO* LanDTR (LanDTR)
Figure 5C	n1	0	0	0.029432	0.073944	0	0	0.013965	0.024948
			0	0.03281	0.0469	0	0	0.073304	0.017298
			0	0.036404	0.042054		0	0.00864	0.0039
				0.00952
	n2	0	0	0.035483	0.073206	0	0	0.000944	0.000976
		0			0.031086	0		0	0
								0	0.012597
								0.004875
	n3	0		0.01924				0.013905	0.003908
		0						0.05694	0.00979

## Sheet: 5H
Statistical source data for figures
Panel name		DKO* (B6)		DKO* LanDTR (B6)		DKO* (LanDTR)		DKO* LanDTR (LanDTR)
Figure 5H		d7	d14	d7	d14	d7	d14	d7	d14
	n1	5	6	6	8.5	5	4	6	12.5
		2	4	4	11.5	3	2.5	4	7
		3.5	3	2.5	6.5	2.5	2.5	2.5	4
		3.5	2	2.5	2.5	3	4
	n2	4	4	7	8.5	4	3.5	7	13
				4.5	8	3.5	4.5	6	8.5
						3	3	6	4.5
						2	2	4.5	4.5
