# Supplementary material for: Specific roles for dendritic cell subsets during initiation and progression of psoriasis
Source: EMBO Mol Med. 2014 Sep 12;6(10):1312–27. doi: 10.15252/emmm.201404114 (PMC4287934; doi:10.15252/emmm.201404114)
Supplement: Supplementary file 10 [file emmm0006-1312-sd10.xlsx]

## Sheet: 6C
Statistical source data for figures		f/f	DKO*
Panel name
Figure 6C	n1	0.863	1.12
		1.02	0.179
		0.633	0.255
		0.827	0.088
		0.773	1.22
		1.2	1.53
		0.886	0.732
	n2	0.886	0.732
		0.17552	0.558
	n3	0.363	1.29
		0.668	1.49
		0.637	0.839
		0.479	0.685
		0.062	1.03
			0.555
			0.523
			0.39
			1.28
			0.788
	n4	0.4418	1.0668
		0.18344	0.25856
	n5	0.706	0.178
		0.755	0.196
		0.652	0.094
		0.568	0.446
		0.557
		0.458

## Sheet: 6D
Statistical source data for figures		f/f	DKO*
Panel name
Figure 6D	n1	0.106	0.074
		0.027	1.25
		0.014	0.865
		0.014	0.789
		0.011	0.892
		0.014	0.243
	n2	0.031	0.6855
		0.0044	0.351333
	n3	0.007	0.04
		0.003	0.635
		0.006	0.218
		0.006	0.625
		0.062	0.114
			0.272
			0.218
			0.144
			0.068
			0.193
	n4	0.0168	0.3264
		0.01808	0.24288
	n5	0.029	0.426
		0.019	0.845
		0.014	0.473
		0.026	0.511
		0.03
		0.025

## Sheet: 6F
Statistical source data for figures		host	donor
Panel name
Figure 6F	n1	12.7	17.5
		4.5	25.3
		23.6	41.5
		18.6	36.5
		1.66	4.76
		17	25
	n2	3.13	4.2
		0.942	6.32
		0.353	1.27
		3.64	66.7
		2.83	7.25
		17.9	29.9
		13.4	22.8
		4.5	6.32
		8.88	11.9
		4.98	12
	n3	12.4	32.1
		18.5	31.9
		14.4	31.2
		8.41	21.1

## Sheet: 6H
Statistical source data for figures		host	donor
Panel name
Figure 6H	n1	7.55	15.9
		4.5	22.2
		20	36.4
		12.9	31.4
		18.8	23.4
		6.93	15.6
	n2	12	13.8
		9.29	9.24
		10.2	8.57
		2.95	4.24
		2.92	18.5
		2.85	3.52
		4.96	11.4
		4.13	12.5
		2.16	18.9
		3.62	22.6
	n3	0.709	1.37
		3.78	5.22
		4.2	5.98
		1.86	4.95

## Sheet: 6K
Statistical source data for figures	CO	Imi
Panel name
Figure 6K	1.32794	1.0197
	0.925704	1.01504
		1.26678
		1.2969

## Sheet: 6L
Statistical source data for figures	CO	Imi
Panel name
Figure 6L	0.0016214	0
	0	0.006448
		0.0086043
		0.001441
