# Supplementary material for: Specific roles for dendritic cell subsets during initiation and progression of psoriasis
Source: EMBO Mol Med. 2014 Sep 12;6(10):1312–27. doi: 10.15252/emmm.201404114 (PMC4287934; doi:10.15252/emmm.201404114)
Supplement: Supplementary file 11 [file emmm0006-1312-sd11.xlsx]

## Sheet: 7A
Statistical source data for figures		f/f	DKO*
Panel name
Figure 7A	n1	1	3.63008
		0.456916	2.34567
		0.11908	0.668964
		0.0211969	4
			0.03983
	n2	1	1.43946
		0.322458	5.32072
		0.179286	2.91349

## Sheet: 7B left
Statistical source data for figures		f/f	DKO*
Panel name
Figure 7B left	n1	13.7	16.1
		13.7	59
		15	34
	n2	8.58	14.4
		7.27	13.4
		8.93	15.1
		7.27	11
		10
		8.86
		8.14
	n3	37.4	114
		35.2	160
		35.7	102

## Sheet: 7B right
Statistical source data for figures		f/f	DKO*
Panel name
Figure 7B right	n1	137.1	337.1
		272.1	736.1
		173.1	585.1
		163.1	633.1
		168.1
		288.1
	n2	815	1609
		287	1037
		469	1894

## Sheet: 7C
Statistical source data for figures			f/f		f/f LanDTR		DKO*		DKO* LanDTR
Panel name			CT1	CT2	CT1	CT2	CT1	CT2	CT1	CT2
Figure 7C	tbp	n1	20.7144	20.7578	21.625	21.4519	20.5296	20.2272	20.1604	20.7399
CT			20.3726	20.2946	20.6904	20.0188	21.4041	20.9418	21.1961	21.3328
							20.3734	19.9883	21.6661	21.5627
		n2	20.9552	21.296	20.8476	20.7954	21.433	20.983	20.8405	21.0227
			19.7503	19.6873	20.745	21.3591	20.9884	20.7539	21.5167	21.224
					20.3899	20.76	20.7182	20.9586	20.9434	21.4178
	il23	n1	24.8402	24.4786	25.7844	25.9073	21.7642	21.4895	20.997	20.6252
			24.9295	24.5453	25.3196	24.9885	21.8311	21.5146	20.4578	20.5846
							20.6312	20.6119	21.4392	21.905
		n2	24.468	24.0716	24.6452	24.6328	21.7812	21.791	20.3729	20.172
			24.4191	24.5665	24.6335	24.4541	20.4391	19.98	19.6277	20.2569
					22.7602	23.4167	20.7985	20.8282	19.269	19.7491

## Sheet: 7D
Statistical source data for figures			f/f	f/f BDCA2-DTR	DKO*	DKO* BDCA2-DTR
Panel name			CT	CT	CT	CT
Figure 7D	tbp	n1	21.8805	21.948	22.7302	21.706
CT				22.6193	22.6193
				21.4117	22.4598
		n2	23.4857	23.562	26.1884	25.295
			24.9161	23.9523	28.6736	24.9372
				23.9349	25.833	25.6653
					25.28
	mx1	n1	33.8761	33.6218	33.1014	32.553
				31.734	31.734
				32.1435	31.0765
		n2	31.7616	31.9875	32.3585	31.9645
			34.8133	32.3791	33.6894	31.5021
				31.9281	32.2462	32.1477
					30.6823

## Sheet: 7E
Statistical source data for figures			f/f		f/f BDCA2-DTR		DKO*		DKO* BDCA2-DTR
Panel name			CT1	CT2	CT1	CT2	CT1	CT2	CT1	CT2
Figure 7E	bactin	n1	21.8805		21.948		22.7302		21.706
CT					21.4117		22.6193
							22.4598
	tbp	n2	22.4739		22.3166		25.006		24.3651
			24.4052		22.7224		27.9745		23.3641
					22.4766		24.8701		24.2225
							23.7076
	il23	n1	30.9724	31.4188	31.6445	30.8911	26.3366	26.3616	25.3988	25.3258
					28.968	28.935	26.3009	26.2815
							26.1276	26.2069
		n2	31.0836		30.4491		30.3837		29.6351
			32.8998		32.079		32.5402		30.2897
					30.9032		30.3834		31.405
							28.9538

## Sheet: 7F
Statistical source data for figures			f/f		f/f BDCA2-DTR		DKO*		DKO* BDCA2-DTR
Panel name			CT1	CT2	CT1	CT2	CT1	CT2	CT1	CT2
Figure 7F	tbp	n1	27.0721	27.1838	26.7222	26.7678	29.471	29.5127	26.9308	26.7295
CT							26.4461	26.5891	25.9011	25.9075
							26.9567	27.0816	26.6026	26.757
		n2	27.9776	27.7802	27.4524	27.7563	27.635	27.648	30.3191	30.4611
			26.5899	26.6549	27.8763	27.9367	24.9327	24.8307	31.1656	31.0077
							26.4	26.2511
							26.9339	26.845
	il23	n1	29.8463	30.0686	28.6352	29.1983	27.1902	27.1159	25.5321	25.9036
							24.1834	24.2028	26.7551	26.9837
							23.9314	24.0773	24.7618	24.7666
		n2	29.8943	29.909	29.6479	29.6591	26.1858	26.1884	30.4483	30.8819
			28.2258	28.7495	27.806	27.7325	24.7573	24.7826	31.9558	31.4856
							25.6372	25.8994
							25.5602	25.3236

## Sheet: 7H
Statistical source data for figures		DKO* mouse IgG1		DKO* aIL23R
Panel name
Figure 7H	n1	5.5	9	5.5	3
CT		6	5.5	8	6.5
		5.5	4.5	15.5	8
		6	6.5	5.5	5
		3.5	4	3.5	2
		3	5.5	4	2.5
		3.5	4.5
	n2	4.5	3.5	12	6.5
		10.5	10.5	5	3
		6.5	7.5	3	1.5
		6	6
		5.5	7
		9	10
		12	14.5

## Sheet: 7K
Statistical source data for figures		f/f mouse IgG1	f/f Langerin-DTR	DKO*	DKO* Langerin-DTR
Panel name
Figure 7K		3.6	4.5	9.6	7.4
		5.1	5.2	14	6.5
		2.9	4.2	8.8	4.1
				7.2
	n3
	n4
	n5

## Sheet: 7L
Statistical source data for figures		f/f mouse IgG1	f/f Langerin-DTR	DKO*	DKO* Langerin-DTR
Panel name
Figure 7L	n1	5.15	2.34	23.68	22.62
		0.72	2.36	43.88	12.99
		2.71	3.52	31.92	1.69
				10.9
	n2	0.05312	0.033759	1.12585	0.220692
		0.078089	0.023652	3.49532	0.647214
				0.501325	0.159034
				1.41828	0.06444
				1.47516	0.400869
	n3
	n4
	n5
